# Supplementary material for: Weight perception and risk of non-communicable diseases among women: A cross-sectional study in Ghana
Source: PLOS Glob Public Health. 2025 Aug 4;5(8):e0004931. doi: 10.1371/journal.pgph.0004931 (PMC12321078; doi:10.1371/journal.pgph.0004931)
Supplement: S1 Data — (XLSX) [file pgph.0004931.s002.xlsx]

## Sheet: Weight Perception and NCD Risk 
Age	Education Level	Marital Status	Religion	Occupation	Parity	Income (GH₵)/month	factorsthatinfluencethisperceptioninquestion	1.Media and societal influences	2. Peer and family pressure	3.Culture factors	4. Socioeconomic status	5.Health-related factors	weight (kg)	height (cm)	BMI (Kg/m2)	Weight Perception	WaistCircumference (cm)	HipCircumference (cm)	W:H Ratio	Blood Pressure (BP)/mmHg	Random Blood Sugar (RBS) mmol/L
38	Basic	Never married	Christian	Trader	1	1000	2	No	Yes	No	No	No	55.7	154.7	23.2742	Accurate	78.7	93.5	0.841711	131/85	5.6
55	Basic	Never married	Muslim	Trader	6	1200	1 2	Yes	Yes	No	No	No	85	155.4	35.1979	Accurate	105.5	119.65	0.881738	131/78	4.8
58	Basic	Never married	Christian	Trader	2	2000	3 4 5	No	No	Yes	Yes	Yes	48.05	156	19.7444	Accurate	74.55	90.65	0.822394	130/85	6
22	Basic	Never married	Muslim	Trader	1	1100	4 5	No	No	No	Yes	Yes	48.1	156.15	19.727	Accurate	74.55	90.7	0.82194	105/55	4.9
55	Basic	Never married	Christian	Trader	2	300	2	No	Yes	No	No	No	60.8	168.45	21.427	Accurate	76.6	96.7	0.792141	192/106	9.3
40	Basic	Never married	Christian	Trader	3	400	2	No	Yes	No	No	No	74.7	168.4	26.3413	Accurate	100.1	112.6	0.888988	124/94	5.1
19	Basic	Never married	Christian	Trader	0	800	1 4 5	Yes	No	No	Yes	Yes	52.55	160.7	20.3489	Accurate	70.5	90.05	0.782898	122/71	9.7
65	Basic	Never married	Christian	Trader	2	1000	3 4	No	No	Yes	Yes	No	47.45	147	21.9584	Accurate	78.45	79.9	0.981852	106/73	12.2
38	Basic	Never married	Christian	Professional/office worker	5	2000	2 5	No	Yes	No	No	Yes	89	164.15	33.03	Inaccurate (Heavier)	82.05	102.05	0.804018	146/97	21.6
43	Basic	Never married	Christian	Trader	0	600	5	No	No	No	No	Yes	85.75	157.25	34.6779	Inaccurate (Heavier)	107.05	112.15	0.954525	179/124	8.2
65	Basic	Never married	Christian	Trader	0	1000	1 3 4 5	Yes	No	Yes	Yes	Yes	100.85	155.25	41.842	Inaccurate (Heavier)	124.15	132.5	0.936981	149/88	12.3
46	Basic	Never married	Christian	Trader	1	2100	1 4 5	Yes	No	No	Yes	Yes	68.6	165	25.1974	Inaccurate (Heavier)	90.75	99.35	0.913437	167/108	5.7
50	Basic	Never married	Muslim	Trader	2	1500	3 4	Yes	No	Yes	No	Yes	84.1	159.6	33.0164	Inaccurate (Heavier)	96.1	110.55	0.86929	148/91	5.3
65	Basic	Never married	Christian	Trader	3	600	4 5	No	No	No	Yes	Yes	84.05	163.35	31.4992	Inaccurate (Heavier)	101.8	110.6	0.920434	150/74	9.1
50	Basic	Never married	Christian	Trader	4	1300	4 5	No	No	No	Yes	Yes	74	153.3	31.4882	Inaccurate (Heavier)	98.5	107.95	0.912459	125/87	4.8
45	Basic	Never married	Christian	Trader	5	800	2 5	No	Yes	No	No	Yes	85.5	157.75	34.358	Inaccurate (Heavier)	100.8	114.3	0.88189	164/103	5.5
64	Basic	Never married	Christian	Trader	5	500	1 5	Yes	No	No	No	Yes	82.65	162.45	31.3187	Inaccurate (Heavier)	101.65	116.5	0.872532	163/82	6.6
34	Basic	Never married	Christian	Trader	4	200	3 4 5	No	No	Yes	Yes	Yes	91	172	30.7599	Inaccurate (Heavier)	97	122.5	0.791837	120/77	5.4
49	Basic	Never married	Christian	Trader	1	600	3 4	No	No	Yes	Yes	No	78.9	154.25	33.1609	Inaccurate (Heavier)	99.05	102.5	0.966341	125/73	7.9
47	Basic	Never married	Muslim	Trader	2	600	2 5	No	Yes	No	No	Yes	102.9	164.35	38.0957	Inaccurate (Heavier)	110.95	119.8	0.926127	128/82	5.4
54	Basic	Never married	Christian	Trader	4	1000	1 2	Yes	Yes	No	No	No	99.75	157.95	39.9828	Inaccurate (Heavier)	112.6	130.55	0.862505	121/83	4.9
60	Basic	Never married	Christian	Trader	5	400	4 5	No	No	No	Yes	Yes	88.65	153.95	37.4041	Inaccurate (Heavier)	111.35	109.55	1.01643	128/74	8.3
25	Basic	Never married	Christian	Other	0	1000	3 5	No	No	Yes	No	Yes	62	150.95	27.2098	Inaccurate (Heavier)	88.05	98.45	0.894363	109/68	7.4
29	Basic	Never married	Christian	Professional/office worker	0	2000	5	No	No	No	No	Yes	63.55	159.5	24.9801	Accurate	80.45	100.05	0.804098	120/71	4.3
44	Basic	Never married	Christian	Professional/office worker	2	500	2	No	Yes	No	No	No	65.3	147.6	29.9737	Accurate	91.15	107.2	0.85028	110/73	7.6
57	Basic	Never married	Christian	Trader	2	600	1 2	Yes	Yes	No	No	No	63.25	160.15	24.6608	Accurate	90.15	99.95	0.901951	113/78	5.2
20	Basic	Never married	Christian	Trader	0	800	2 4	No	Yes	No	Yes	No	56.8	160.35	22.0907	Accurate	74.55	97.65	0.763441	102/67	5.4
43	Basic	Never married	Christian	Trader	4	1200	1 4 5	Yes	No	No	Yes	Yes	62.1	161.55	23.7946	Accurate	82.75	100	0.8275	104/70	5.2
65	Basic	Never married	Christian	Trader	8	1600	1 4 5	Yes	No	No	Yes	Yes	58.1	155.3	24.0898	Accurate	89	94.3	0.943796	168/88	7.8
19	Basic	Never married	Christian	Trader	0	1500	1 3 5	Yes	No	Yes	No	Yes	57.1	156.45	23.3284	Accurate	74.75	98.7	0.757345	116/71	6.4
61	Basic	Never married	Christian	Trader	1	1000	2 5	No	Yes	No	No	Yes	62.4	165	22.9201	Accurate	88.9	95.3	0.932844	165/94	3.6
42	Basic	Never married	Muslim	Other	1	1400	1 2 3 5	Yes	Yes	Yes	No	Yes	65.55	166.55	23.6311	Accurate	80.45	107.25	0.750117	104/60	5.7
25	Basic	Never married	Christian	Unemployed	0	200	3 4	No	No	Yes	Yes	No	53.9	153.7	22.8161	Accurate	67.5	89.8	0.75167	108/63	5.2
32	Basic	Never married	Christian	Professional/office worker	1	1000	2 4	No	Yes	No	Yes	No	71.1	160.25	27.6868	Inaccurate (Heavier)	90.2	104.2	0.865643	138/119	8.1
33	Basic	Never married	Christian	Professional/office worker	4	1000	2 5	No	Yes	No	No	Yes	80.9	169.2	28.2584	Inaccurate (Heavier)	109.05	92.05	1.18468	122/77	8.6
49	Basic	Never married	Christian	Professional/office worker	3	2300	5	No	No	No	No	Yes	85	157.95	34.0706	Inaccurate (Heavier)	104.9	120.35	0.871624	149/86	7.9
41	Basic	Never married	Christian	Professional/office worker	2	2000	1 3 4 5	Yes	No	Yes	Yes	Yes	77.2	160.65	29.9127	Inaccurate (Heavier)	100.95	107.15	0.942137	122/81	8.7
25	Basic	Never married	Christian	Trader	0	1000	3 4	No	No	Yes	Yes	No	57.4	151.35	25.058	Inaccurate (Heavier)	74.65	93.4	0.799251	101/76	4.8
45	Basic	Never married	Christian	Trader	2	2500	1 3 4 5	Yes	No	Yes	Yes	Yes	86.7	157.05	35.1514	Inaccurate (Heavier)	106.2	115.65	0.918288	172/109	12.4
34	Basic	Never married	Christian	Trader	3	800	1 4 5	Yes	No	No	Yes	Yes	76.05	157.5	30.6576	Inaccurate (Heavier)	76.1	144.65	0.526097	128/90	5.2
56	Basic	Never married	Christian	Trader	5	2000	1 4 5	Yes	No	No	Yes	Yes	92.2	162.2	35.0453	Inaccurate (Heavier)	106.6	119.9	0.889074	111/76	6
18	Basic	Never married	Muslim	Trader	1	600	2 5	No	Yes	No	No	Yes	56.9	160.6	22.0608	Inaccurate (Heavier)	75.2	94.95	0.791996	103/75	6.8
45	Basic	Never married	Christian	Trader	2	1500	1 4 5	Yes	No	No	Yes	Yes	80.7	164.8	29.7139	Inaccurate (Heavier)	90.65	107	0.847196	104/68	6.4
53	Basic	Never married	Christian	Trader	2	500	2	No	Yes	No	No	No	84.8	160.75	32.8166	Inaccurate (Heavier)	110	109.8	1.00182	132/68	7.4
60	Basic	Never married	Christian	Trader	3	1000	1 5	Yes	No	No	No	Yes	77.95	149.7	34.7834	Inaccurate (Heavier)	98.2	119.75	0.820042	150/82	5.8
49	Basic	Never married	Muslim	Trader	5	1500	2 3	No	Yes	Yes	No	No	93.3	163.8	34.7739	Inaccurate (Heavier)	104.5	128.3	0.814497	122/83	5.3
32	Basic	Never married	Christian	Trader	1	1000	3 4 5	No	No	Yes	Yes	Yes	62.7	164.95	23.0443	Inaccurate (Heavier)	81.9	100.8	0.8125	103/68	7.1
62	Basic	Never married	Christian	Trader	3	500	1 3 5	Yes	No	Yes	No	Yes	70.7	156.95	28.701	Inaccurate (Heavier)	101.4	101.6	0.920276	127/83	6.4
39	Basic	Never married	Christian	Trader	0	500	3 4	No	No	Yes	Yes	No	76.4	163.7	28.5099	Inaccurate (Heavier)	95.25	105.25	0.904988	121/83	4.4
58	Basic	Never married	Christian	Trader	2	500	2 5	No	Yes	No	No	Yes	60.7	155.2	25.2003	Inaccurate (Heavier)	85.95	110.05	0.756259	117/67	8.8
39	Basic	Never married	Christian	Other	1	6000	1 4 5	Yes	No	No	Yes	Yes	76.55	161.45	29.3676	Inaccurate (Heavier)	94.25	104	0.90625	117/83	5.9
42	Basic	Never married	Muslim	Other	3	800	1 4 5	Yes	No	No	Yes	Yes	33.9	146.5	15.7952	Inaccurate (Lighter)	84	99.85	0.841262	108/78	9.4
27	Basic	Never married	Christian	Unemployed	0	200	2	No	Yes	No	No	No	65.3	161.4	25.0672	Inaccurate (Heavier)	80.05	102.15	0.783651	109/68	4.6
28	SHS	Never married	Christian	Trader	0	4000	2	No	Yes	No	No	No	57.5	154.8	23.9953	Accurate	86.3	75.5	1.14305	100/62	5.1
25	SHS	Never married	Christian	Trader	0	1500	1 3 4 5	Yes	No	Yes	Yes	Yes	64.4	167.25	23.0226	Accurate	75.45	100.85	0.748141	105/86	4.8
49	SHS	Never married	Christian	Trader	2	1200	1 4 5	Yes	No	No	Yes	Yes	53.4	149.25	23.9725	Accurate	72.25	92.75	0.778976	125/80	5.6
42	SHS	Never married	Christian	Trader	2	500	2	No	Yes	No	No	No	103.25	149.55	46.1655	Accurate	136.5	154.05	0.886076	167/100	6.2
32	SHS	Never married	Christian	Trader	1	800	1 4 5	Yes	No	No	Yes	Yes	105.5	164.55	38.9634	Accurate	123.8	125	0.9904	142/89	13.9
20	SHS	Never married	Christian	Trader	0	1000	1 5	Yes	No	No	No	Yes	64.6	161.3	24.8293	Accurate	77	99	0.777778	109/63	4.2
28	SHS	Never married	Christian	Trader	1	1100	4 5	No	No	No	Yes	Yes	64.9	163.3	24.3373	Accurate	79.9	98.9	0.807887	117/75	7
29	SHS	Never married	Christian	Trader	1	400	2 4	No	Yes	No	Yes	No	47.8	163.35	17.9139	Accurate	65.55	84.1	0.779429	101/64	4
52	SHS	Never married	Christian	Trader	1	1000	2 3 4	No	Yes	Yes	Yes	No	68.5	166.6	24.6797	Accurate	88.55	100.25	0.883292	128/66	4.3
30	SHS	Never married	Christian	Trader	1	1400	1 2 3 4 5	Yes	Yes	Yes	Yes	Yes	97.15	194.4	25.7069	Accurate	97.05	98.95	0.980798	114/72	12.4
22	SHS	Never married	Christian	Trader	0	1200	1 4 5	Yes	No	No	Yes	Yes	61.2	157	24.8286	Accurate	76.9	98.55	0.780315	110/66	6.5
22	SHS	Never married	Christian	Trader	0	500	4 5	No	No	No	Yes	Yes	44.25	155.4	18.3236	Accurate	59.7	83.1	0.718412	128/81	6.3
24	SHS	Never married	Muslim	Trader	0	1000	2 5	No	Yes	No	No	Yes	54	157.1	21.8797	Accurate	79.05	92.55	0.854133	106/79	5.1
46	SHS	Never married	Christian	Trader	3	1800	1 3 4	Yes	No	Yes	Yes	No	65	153	27.7671	Accurate	75.3	101.3	0.743337	113/81	7.5
65	SHS	Never married	Christian	Trader	6	3000	1 2 4 5	Yes	Yes	No	Yes	Yes	67.4	154.5	28.236	Accurate	95.05	100	0.9505	134/84	7.2
22	SHS	Never married	Muslim	Trader	0	500	1 3 4 5	Yes	No	Yes	Yes	Yes	54.6	157	22.151	Accurate	68	70	0.971429	112/57	5.4
40	SHS	Never married	Muslim	Trader	1	1200	2 4	No	Yes	No	Yes	No	118.2	168.4	41.6805	Accurate	122.5	133.05	0.920707	118/82	6.3
19	SHS	Never married	Christian	Other	0	700	3 4	No	No	Yes	Yes	No	57	156.4	23.3024	Accurate	74.75	96.05	0.77824	102/63	6.5
24	SHS	Never married	Christian	Professional/office worker	0	1500	2	No	Yes	No	No	No	50.55	166.3	18.2783	Inaccurate (Heavier)	71.5	92.4	0.77381	102/74	5.6
33	SHS	Never married	Christian	Professional/office worker	1	2000	2 5	No	Yes	No	No	Yes	67.9	156.75	27.6347	Inaccurate (Heavier)	77.45	103.15	0.750848	130/102	4.9
23	SHS	Never married	Christian	Professional/office worker	0	2000	2	No	Yes	No	No	No	73.3	155.05	30.4902	Inaccurate (Heavier)	97.2	106.45	0.913105	115/83	5.6
20	SHS	Never married	Christian	Trader	0	1500	3 4 5	No	No	Yes	Yes	Yes	54.4	156.55	22.1969	Inaccurate (Heavier)	72.45	97.4	0.74384	115/95	5.1
23	SHS	Never married	Christian	Trader	0	700	2	No	Yes	No	No	No	99.5	161.15	38.3144	Inaccurate (Heavier)	109	118.85	0.917122	116/79	6.6
23	SHS	Never married	Christian	Trader	1	1200	1 4	Yes	No	No	Yes	No	51.3	158	20.5496	Inaccurate (Heavier)	69.45	94.15	0.737653	115/64	6.9
47	SHS	Never married	Christian	Trader	2	2000	3 4 5	No	No	Yes	Yes	Yes	72.85	160.35	28.3329	Inaccurate (Heavier)	92.75	101.55	0.913343	124/86	19.8
21	SHS	Never married	Christian	Trader	0	800	1 3	Yes	No	Yes	No	No	65.6	159.75	25.7053	Inaccurate (Heavier)	81.75	102.3	0.79912	109/64	5.1
31	SHS	Never married	Christian	Trader	0	1000	1 4	Yes	No	No	Yes	No	67.85	159.55	26.6536	Inaccurate (Heavier)	77.4	103.25	0.749637	116/74	7.3
34	SHS	Never married	Muslim	Trader	1	1200	2 5	No	Yes	No	No	Yes	70.2	165.45	25.6451	Inaccurate (Heavier)	82.2	104.8	0.784351	107/76	6.4
23	SHS	Never married	Christian	Trader	1	400	3 4	No	No	Yes	Yes	No	71.5	158.45	28.4788	Inaccurate (Heavier)	90.05	107.75	0.835731	108/75	4.3
51	SHS	Never married	Christian	Trader	2	900	1 3 5	Yes	No	Yes	No	Yes	67.1	161.85	25.6152	Inaccurate (Heavier)	82.95	95	0.873158	141/76	6.9
60	SHS	Never married	Christian	Trader	3	1100	1 4 5	Yes	No	No	Yes	Yes	46.95	155.85	19.3296	Inaccurate (Lighter)	72.05	90.5	0.796133	133/76	6.5
48	SHS	Never married	Christian	Trader	3	8000	1 4 5	Yes	No	Yes	Yes	Yes	66.95	159.65	26.2671	Inaccurate (Heavier)	88.85	98.1	0.905708	140/85	5.4
26	SHS	Never married	Muslim	Trader	0	650	2 4	No	Yes	No	Yes	No	60.55	155.5	25.0411	Inaccurate (Heavier)	77.55	98.05	0.790923	116/66	6.1
53	SHS	Never married	Christian	Trader	2	1300	4 5	No	No	No	Yes	Yes	71.65	150.65	31.5702	Inaccurate (Heavier)	100.05	108.05	0.92596	216/125	4.6
60	SHS	Never married	Christian	Trader	3	2000	1 2 4 5	Yes	Yes	No	Yes	Yes	70.45	152.75	30.1939	Inaccurate (Heavier)	98.05	110.8	0.884928	123/90	4.6
43	SHS	Never married	Christian	Trader	3	5000	1 2	Yes	Yes	No	No	No	67.5	147.25	31.131	Inaccurate (Heavier)	98.35	103.55	0.949783	116/77	6.9
28	SHS	Never married	Christian	Trader	0	1800	3 4 5	No	No	Yes	Yes	Yes	59.5	153.75	25.1702	Inaccurate (Heavier)	74.6	104.6	0.713193	102/71	4.8
26	SHS	Never married	Christian	Trader	0	600	1 2	Yes	Yes	No	No	No	63.3	156.05	25.9942	Inaccurate (Heavier)	77.5	97.45	0.79528	100/63	5.9
47	SHS	Never married	Christian	Trader	2	500	2 5	No	Yes	No	No	Yes	97.9	154.6	40.9604	Inaccurate (Heavier)	117.1	113.95	1.02764	113/89	5.3
59	SHS	Never married	Christian	Trader	2	1800	1 3 4	Yes	No	Yes	Yes	No	104.6	159.4	41.1676	Inaccurate (Heavier)	116	135.5	0.856089	146/83	8.9
30	SHS	Never married	Muslim	Trader	0	800	3 4	No	No	Yes	Yes	No	64.5	159.45	25.3694	Inaccurate (Heavier)	74.2	99.45	0.746104	103/77	5.1
31	SHS	Never married	Christian	Trader	0	500	2 5	No	Yes	No	No	Yes	70.7	158.1	28.285	Inaccurate (Heavier)	91.9	111.05	0.827555	109/56	5.4
45	SHS	Never married	Christian	Trader	1	500	2	No	Yes	No	No	No	115.2	159.95	45.0281	Inaccurate (Heavier)	93.55	112.3	0.833037	125/89	4.9
22	SHS	Never married	Christian	Other	0	600	1 3 4	Yes	No	Yes	Yes	No	66.8	163.55	24.9733	Inaccurate (Heavier)	78.3	109.15	0.717361	126/79	6.4
47	SHS	Never married	Christian	Other	5	1800	3 4 5	No	No	Yes	Yes	Yes	78.9	157.75	31.7058	Inaccurate (Heavier)	97.35	111.6	0.872312	129/63	5.4
18	SHS	Never married	Muslim	Unemployed	0	300	4 5	No	No	No	Yes	Yes	46.9	155.55	19.3835	Inaccurate (Heavier)	70.15	89.55	0.783361	113/67	5.2
22	SHS	Never married	Christian	Unemployed	0	200	1 2	Yes	Yes	No	No	No	69	168.4	24.3313	Inaccurate (Heavier)	78	105.35	0.740389	110/71	6.2
57	Above	Never married	Muslim	Professional/office worker	4	2000	4 5	No	No	No	Yes	Yes	91.25	176.45	29.3082	Accurate	88.85	117.45	0.756492	146/91	6.5
26	Above	Never married	Christian	Professional/office worker	0	3000	2 4	No	Yes	No	Yes	No	61.5	160.95	23.7407	Accurate	77.2	99.35	0.777051	100/70	6
24	Above	Never married	Christian	Trader	0	600	1 5	Yes	No	No	No	Yes	51.8	154.95	21.5748	Accurate	65.45	89.95	0.727626	124/74	6.3
49	Above	Never married	Christian	Trader	3	1200	4	No	No	No	Yes	No	76.3	175.25	24.8433	Accurate	93.1	108.9	0.854913	124/93	4.5
53	Above	Never married	Christian	Professional/office worker	1	2000	1 5	Yes	No	No	No	Yes	100.6	166.8	36.1581	Inaccurate (Heavier)	117	112.7	1.03815	136/101	10.5
43	Above	Never married	Christian	Professional/office worker	2	4000	1 4 5	Yes	No	No	Yes	Yes	67.45	152.8	28.8892	Inaccurate (Heavier)	67.45	101.05	0.667491	122/60	6
40	Above	Never married	Christian	Professional/office worker	0	2000	1 5	Yes	No	No	No	Yes	79.95	161.6	30.6151	Inaccurate (Heavier)	114.15	90.5	1.26133	103/69	5.7
22	Above	Never married	Christian	Trader	0	400	3 4	No	No	Yes	Yes	No	72.7	160.1	28.363	Inaccurate (Heavier)	85.35	110.55	0.772049	108/60	4.6
28	Above	Never married	Christian	Trader	2	1700	2 4	No	Yes	No	Yes	No	60.9	154.2	25.6123	Inaccurate (Heavier)	80.55	101.55	0.793205	118/78	4.9
35	Above	Never married	Christian	Other	0	4500	4	No	No	No	Yes	No	99.2	157.55	39.9645	Inaccurate (Heavier)	190.85	166.4	1.14694	128/98	6
20	Above	Never married	Christian	Unemployed	0	300	2 4	No	Yes	No	Yes	No	57.9	164.55	21.3837	Inaccurate (Heavier)	100.1	72.9	1.37311	103/76	4.7
55	None	Never married	Christian	Trader	1	500	2 5	No	Yes	No	No	Yes	76	161.35	29.1928	Accurate	97.35	110.05	0.884598	147/76	5
42	None	Never married	Christian	Trader	2	2000	4 5	No	No	No	Yes	Yes	58.1	156.35	23.7673	Accurate	81.7	96.3	0.84839	114/74	6.4
62	None	Never married	Christian	Trader	2	600	2	No	Yes	No	No	No	72.5	164.55	26.7758	Accurate	89.05	112.75	0.7898	120/77	7.2
38	None	Never married	Christian	Trader	3	1000	2	No	Yes	No	No	No	68.7	156.7	27.9781	Accurate	89.6	99.55	0.90005	119/90	4.9
42	None	Never married	Christian	Trader	4	3000	1 5	Yes	No	No	No	Yes	123.2	159.45	48.4576	Accurate	136.2	143.45	0.94946	113/78	14.4
35	None	Never married	Christian	Professional/office worker	1	300	4 5	No	No	No	Yes	Yes	68.7	160.6	26.6358	Inaccurate (Heavier)	103.05	82.85	1.24381	116/77	4.6
41	None	Never married	Muslim	Professional/office worker	2	1300	1 2	Yes	Yes	No	No	No	93.15	159.4	36.6612	Inaccurate (Heavier)	111.1	122.45	0.907309	176/109	7.1
38	None	Never married	Muslim	Professional/office worker	3	1600	2	No	Yes	No	No	No	68.3	164	25.3941	Inaccurate (Heavier)	90.05	99.6	0.904116	103/67	6.7
18	None	Never married	Muslim	Trader	0	700	1 2	Yes	Yes	No	No	No	63.5	158.65	25.2286	Inaccurate (Heavier)	82.3	96.65	0.851526	114/84	4.8
32	None	Never married	Christian	Trader	0	600	2 5	No	Yes	No	No	Yes	70.7	156.5	28.8663	Inaccurate (Heavier)	90.55	99.55	0.909593	138/100	6.1
61	None	Never married	Christian	Trader	3	1300	2 5	No	Yes	No	No	Yes	103.1	158.55	41.0134	Inaccurate (Heavier)	110.95	131.9	0.841168	123/74	5.4
49	None	Never married	Christian	Trader	4	500	5	No	No	No	No	Yes	104.5	167.8	37.1135	Inaccurate (Heavier)	107.1	126.05	0.849663	169/130	10
53	None	Never married	Christian	Trader	4	600	2	No	Yes	No	No	No	68	158.2	27.1704	Inaccurate (Heavier)	96.3	103.35	0.931785	190/127	5
62	None	Never married	Christian	Trader	6	800	1 2	Yes	Yes	No	No	No	93.1	157.6	37.4833	Inaccurate (Heavier)	117.55	116.95	1.00513	128/84	7.9
56	None	Never married	Christian	Trader	9	2000	5	No	No	No	No	Yes	98.35	154.5	41.2019	Inaccurate (Heavier)	117.1	123.9	0.945117	134/80	20.2
37	None	Never married	Christian	Trader	0	1900	4 5	No	No	No	Yes	Yes	81.85	150.65	36.0645	Inaccurate (Heavier)	97.05	123.85	0.783609	140/81	5.2
50	None	Never married	Christian	Trader	4	800	2	No	Yes	No	No	No	59.7	150.35	26.4099	Inaccurate (Heavier)	81.95	95.95	0.854091	134/89	5.6
44	None	Never married	Muslim	Trader	2	2000	4 5	No	No	No	Yes	Yes	49.8	145.95	23.3787	Inaccurate (Heavier)	72.55	95.1	0.762881	146/109	9.6
52	None	Never married	Christian	Trader	2	800	2 5	No	Yes	No	No	Yes	71	161.1	27.4	Inaccurate (Heavier)	93.35	102.1	0.9143	112/79	5.8
45	None	Never married	Muslim	Trader	5	3000	4 5	No	No	No	Yes	Yes	95.2	159.5	37.421	Inaccurate (Heavier)	116.6	122.6	0.95106	125/92	10.1
41	None	Never married	Muslim	Trader	5	300	4	No	No	No	Yes	No	66.85	147.35	30.7894	Inaccurate (Heavier)	91.95	106.35	0.864598	129/87	7.3
61	None	Never married	Christian	Trader	3	600	2 4	No	Yes	No	Yes	No	101.4	159.05	40.084	Inaccurate (Heavier)	118.7	130.05	0.912726	115/76	9.8
54	None	Never married	Christian	Trader	3	600	5	No	No	No	No	Yes	81	158.9	32.0802	Inaccurate (Heavier)	103.9	121.75	0.853388	127/84	6.1
42	None	Never married	Christian	Trader	3	600	4 5	No	No	No	Yes	Yes	70.1	153.55	29.7316	Inaccurate (Heavier)	92.8	105.1	0.882969	123/80	5.4
38	None	Never married	Muslim	Trader	4	1100	2 4	No	Yes	No	Yes	No	76.4	158.05	30.5847	Inaccurate (Heavier)	103.45	108.55	0.953017	113/67	5.1
51	None	Never married	Christian	Trader	3	1300	2 4	No	Yes	No	Yes	No	65.4	154.3	27.4692	Inaccurate (Heavier)	89.4	104.9	0.85224	150/78	5.6
28	None	Never married	Muslim	Trader	1	900	4 5	No	No	No	Yes	Yes	66.5	158.05	26.6215	Inaccurate (Heavier)	81.45	104.55	0.779053	116/67	5.3
38	None	Never married	Christian	Other	2	500	4 5	No	Yes	No	Yes	No	82.5	166.9	29.617	Inaccurate (Heavier)	93.4	108.4	0.861624	119/73	5.1
42	None	Never married	Christian	Other	5	300	2 4	No	Yes	No	Yes	No	75.4	156.95	30.609	Inaccurate (Heavier)	94.05	102.45	0.918009	139/90	7.5
57	None	Never married	Christian	Other	8	400	1 2	Yes	Yes	No	No	No	75	152.6	32.2071	Inaccurate (Heavier)	101.05	111.1	0.909541	149/86	5.9
51	None	Never married	Christian	Unemployed	4	200	1 2	Yes	Yes	No	No	No	78.4	160.55	30.4155	Inaccurate (Heavier)	99.45	111.1	0.89514	118/82	5.7
65	Basic	Married/co-habiting	Christian	Trader	2	800	2 3	No	Yes	Yes	No	No	70.15	153.25	29.8694	Accurate	95.15	106.25	0.895529	142/79	6.4
51	Basic	Married/co-habiting	Christian	Trader	2	3000	1 4 5	Yes	No	No	Yes	Yes	87.55	153.45	37.1811	Accurate	100.6	124.1	0.810637	146/94	7.6
38	Basic	Married/co-habiting	Christian	Trader	5	1200	1 4 5	Yes	No	No	Yes	Yes	59.8	155.55	24.715	Accurate	92.55	103.05	0.898108	163/81	5.3
52	Basic	Married/co-habiting	Christian	Trader	2	2000	5	No	No	No	No	Yes	71.8	155.15	29.8278	Accurate	99.05	99.95	0.990995	122/78	17.5
30	Basic	Married/co-habiting	Christian	Trader	0	1100	1 4 5	Yes	No	No	Yes	Yes	56.1	151.65	24.3937	Accurate	78.6	97.55	0.805741	148/113	4.3
49	Basic	Married/co-habiting	Christian	Trader	5	4100	1 3 4 5	Yes	No	Yes	Yes	Yes	62.6	171.55	21.2712	Accurate	80.3	96.6	0.831263	133/93	5.5
32	Basic	Married/co-habiting	Christian	Trader	5	1280	1 4 5	Yes	No	No	Yes	Yes	78.85	158.05	31.5655	Accurate	97.8	106.4	0.919173	100/72	8.2
23	Basic	Married/co-habiting	Christian	Trader	0	500	2 4	No	Yes	No	Yes	No	51.15	159.55	20.0933	Accurate	69.05	88.65	0.778906	117/66	5.7
44	Basic	Married/co-habiting	Muslim	Professional/office worker	0	3000	1 4 5	Yes	No	No	Yes	Yes	71.05	144.55	34.0038	Inaccurate (Heavier)	95.65	99.75	0.958897	161/104	7.7
38	Basic	Married/co-habiting	Christian	Professional/office worker	2	2100	2 4	No	Yes	No	Yes	No	70.3	153.35	29.8943	Inaccurate (Heavier)	94.7	105.9	0.89424	119/81	4.4
40	Basic	Married/co-habiting	Christian	Professional/office worker	1	1500	4 5	No	No	No	Yes	Yes	65.4	154.95	27.2392	Inaccurate (Heavier)	84.9	106.3	0.798683	118/76	4.2
40	Basic	Married/co-habiting	Christian	Professional/office worker	1	700	2 4	No	Yes	No	Yes	No	69.4	149.2	31.1761	Inaccurate (Heavier)	92.95	107.1	0.86788	100/64	8.4
19	Basic	Married/co-habiting	Christian	Professional/office worker	0	900	1 4	Yes	No	No	Yes	No	48.9	162.75	18.4615	Inaccurate (Heavier)	67.6	86.8	0.778802	103/56	5.9
47	Basic	Married/co-habiting	Christian	Trader	3	3000	4 5	No	No	No	Yes	Yes	73	154.55	30.5622	Inaccurate (Heavier)	97.5	108.7	0.896964	125/83	18
50	Basic	Married/co-habiting	Christian	Trader	5	500	2	No	Yes	No	No	No	82.4	148.5	37.3658	Inaccurate (Heavier)	108.85	120.55	0.902945	175/96	8.5
57	Basic	Married/co-habiting	Christian	Trader	1	3000	1 2 3	Yes	Yes	Yes	No	No	77.3	154.6	32.3415	Inaccurate (Heavier)	102.2	111.55	0.916181	132/73	8.3
41	Basic	Married/co-habiting	Christian	Trader	1	1500	2 4	No	Yes	No	Yes	No	91	162.4	34.504	Inaccurate (Heavier)	98.8	122	0.809836	158/85	5.8
59	Basic	Married/co-habiting	Christian	Trader	4	500	2	No	Yes	No	No	No	68.1	163.45	25.4904	Inaccurate (Heavier)	87.4	98.95	0.883274	144/87	8.6
34	Basic	Married/co-habiting	Christian	Trader	4	600	1	Yes	No	No	No	No	90.9	167.2	32.5156	Inaccurate (Heavier)	95.6	126.35	0.756628	113/79	7.1
40	Basic	Married/co-habiting	Christian	Trader	2	2000	4 5	No	No	No	Yes	Yes	57.75	156.35	23.6242	Inaccurate (Lighter)	79.8	97.45	0.818881	118/88	4.4
42	Basic	Married/co-habiting	Christian	Trader	2	500	1 2	Yes	Yes	No	No	No	83.05	157.4	33.522	Inaccurate (Heavier)	104.6	108.3	0.965836	102/74	4.8
38	Basic	Married/co-habiting	Christian	Trader	0	2200	1 3 5	Yes	No	Yes	No	Yes	84.65	157.35	34.1896	Inaccurate (Heavier)	97.1	114.9	0.845083	107/69	5.3
40	Basic	Married/co-habiting	Christian	Trader	0	3800	1 2 3 4 5	Yes	Yes	Yes	Yes	Yes	75.4	165.35	27.578	Inaccurate (Heavier)	81.95	110.45	0.741965	117/71	5.8
48	Basic	Married/co-habiting	Muslim	Trader	1	300	4	No	No	No	Yes	No	66.5	159.45	26.1561	Inaccurate (Heavier)	81.95	100.9	0.81219	106/68	7.2
39	Basic	Married/co-habiting	Christian	Professional/office worker	2	1000	1	Yes	No	No	No	No	68.3	168.05	24.1849	Accurate	77.25	99.3	0.777946	111/61	6.2
46	Basic	Married/co-habiting	Christian	Professional/office worker	5	2000	1 2 4 5	Yes	Yes	No	Yes	Yes	63	159.35	24.8106	Accurate	92.4	101.15	0.913495	121/80	6.3
57	Basic	Married/co-habiting	Christian	Professional/office worker	0	800	4	No	No	No	Yes	No	38.7	152.45	16.6516	Accurate	63.4	81.2	0.780788	103/64	5.9
42	Basic	Married/co-habiting	Christian	Professional/office worker	5	2000	1 2 3 4 5	Yes	Yes	Yes	Yes	Yes	66.65	159.95	26.0514	Accurate	82.6	105.75	0.781087	130/89	5
38	Basic	Married/co-habiting	Christian	Trader	0	900	1 3 4 5	Yes	No	Yes	Yes	Yes	62.5	159.45	24.5828	Accurate	88.35	99.95	0.883942	138/91	6.5
55	Basic	Married/co-habiting	Christian	Trader	2	300	5	No	No	No	No	Yes	57.6	152.65	24.7189	Accurate	86.6	95.55	0.906332	158/117	7.2
40	Basic	Married/co-habiting	Christian	Trader	3	1000	4	No	No	No	Yes	No	63.8	163.05	23.9982	Accurate	78.55	98.6	0.796653	104/70	5.9
49	Basic	Married/co-habiting	Christian	Trader	4	2500	4 5	No	No	No	Yes	Yes	69.3	170.3	23.8948	Accurate	85.35	98.45	0.866938	175/111	14.6
65	Basic	Married/co-habiting	Christian	Trader	5	7000	5	No	No	No	No	Yes	57	162.45	21.5991	Accurate	87.25	97.5	0.894872	148/89	4.5
45	Basic	Married/co-habiting	Christian	Trader	1	1800	1 4 5	Yes	No	No	Yes	Yes	69.45	168.35	24.5045	Accurate	109.22	105.55	1.06	112/69	7.1
31	Basic	Married/co-habiting	Christian	Trader	2	2000	1 2	Yes	Yes	No	No	No	75.55	162	28.7875	Accurate	101.3	112.25	0.90245	101/54	6.5
57	Basic	Married/co-habiting	Christian	Trader	2	600	1 2	Yes	Yes	No	No	No	107.9	162.05	41.0888	Accurate	120.55	130.5	0.923755	117/81	8.7
34	Basic	Married/co-habiting	Christian	Trader	1	800	2 4	No	Yes	No	Yes	No	61.7	157.4	24.9044	Accurate	87.3	100.25	0.870823	111/74	7.5
52	Basic	Married/co-habiting	Christian	Trader	1	500	5	No	No	No	No	Yes	86.4	173.35	28.7519	Accurate	101.75	112.9	0.90124	137/78	7.8
37	Basic	Married/co-habiting	Christian	Trader	1	600	3 4	No	No	Yes	Yes	No	52.05	163.55	19.459	Accurate	70.1	86.6	0.809469	101/71	5.7
35	Basic	Married/co-habiting	Christian	Trader	3	1200	2 5	No	Yes	No	No	Yes	56.2	157.6	22.6268	Accurate	81.35	93.55	0.869588	122/77	7
57	Basic	Married/co-habiting	Christian	Trader	0	1500	1 2 3	Yes	Yes	Yes	No	No	58.85	146.3	27.4953	Accurate	105.15	110.4	0.952446	113/69	4.8
21	Basic	Married/co-habiting	Christian	Other	0	600	3	No	No	Yes	No	No	52.6	157.7	21.1506	Accurate	68.4	94.95	0.720379	104/79	4.7
36	Basic	Married/co-habiting	Christian	Professional/office worker	2	700	4 5	No	No	No	Yes	Yes	62.4	160.05	24.3598	Inaccurate (Heavier)	83	99.55	0.833752	120/81	4.9
36	Basic	Married/co-habiting	Christian	Professional/office worker	4	600	1 2	Yes	Yes	No	No	No	64.3	151.8	27.9041	Inaccurate (Heavier)	91.1	97.05	0.938691	101/71	6.2
49	Basic	Married/co-habiting	Christian	Professional/office worker	5	1300	1 4 5	Yes	No	No	Yes	Yes	84.55	155.7	34.8768	Inaccurate (Heavier)	118.35	124.75	0.948697	135/93	5.9
65	Basic	Married/co-habiting	Christian	Professional/office worker	2	3500	1 4 5	Yes	No	No	Yes	Yes	71.7	157.75	28.8125	Inaccurate (Heavier)	92.4	107.35	0.860736	128/91	9.3
43	Basic	Married/co-habiting	Muslim	Professional/office worker	3	1000	2 4	No	Yes	No	Yes	No	96.8	172.4	32.5687	Inaccurate (Heavier)	109.8	116.95	0.938863	117/75	5.5
63	Basic	Married/co-habiting	Christian	Professional/office worker	4	600	2 5	No	Yes	No	No	Yes	72.2	150.2	32.0035	Inaccurate (Heavier)	108.85	117.15	0.929151	136/71	7.2
50	Basic	Married/co-habiting	Christian	Professional/office worker	1	1200	1 2 5	Yes	Yes	No	No	Yes	76	157.6	30.5986	Inaccurate (Heavier)	91.5	118.55	0.771826	131/97	5
46	Basic	Married/co-habiting	Christian	Professional/office worker	3	2100	2 5	No	Yes	No	No	Yes	66.4	151.65	28.8724	Inaccurate (Heavier)	86.4	103.05	0.838428	105/67	7.3
43	Basic	Married/co-habiting	Christian	Trader	0	700	2 3 4	No	Yes	Yes	Yes	No	70.6	147.05	32.6494	Inaccurate (Heavier)	97	109.35	0.88706	124/96	5.8
50	Basic	Married/co-habiting	Christian	Trader	2	5000	1 2 3 5	Yes	Yes	Yes	No	Yes	56.65	158.55	22.5355	Inaccurate (Heavier)	42.4	91.9	0.461371	136/72	6.8
40	Basic	Married/co-habiting	Christian	Trader	1	1800	1 4 5	Yes	No	No	Yes	Yes	82.6	163.75	30.8047	Inaccurate (Heavier)	97.15	113.8	0.853691	117/87	19
24	Basic	Married/co-habiting	Christian	Trader	1	1200	1 4 5	Yes	No	No	Yes	Yes	78.5	157.05	31.8269	Inaccurate (Heavier)	92.55	115.8	0.799223	109/58	5.1
42	Basic	Married/co-habiting	Christian	Trader	3	500	2 5	No	Yes	No	No	Yes	78.1	168.15	27.6221	Inaccurate (Heavier)	96.6	113.75	0.849231	112/73	5.2
53	Basic	Married/co-habiting	Christian	Trader	4	2400	1 5	Yes	No	No	No	Yes	79	152.1	34.1483	Inaccurate (Heavier)	109.05	114.55	0.951986	127/73	7.2
19	Basic	Married/co-habiting	Christian	Trader	0	400	2	No	Yes	No	No	No	47.5	158.8	18.8362	Inaccurate (Heavier)	73	88	0.829545	120/88	6.1
43	Basic	Married/co-habiting	Christian	Trader	3	500	2	No	Yes	No	No	No	101.4	159.55	39.8331	Inaccurate (Heavier)	113.2	125.75	0.900199	128/70	8.3
48	Basic	Married/co-habiting	Christian	Trader	3	800	4 5	No	No	No	Yes	Yes	75.7	159.05	29.9246	Inaccurate (Heavier)	86.7	114.1	0.75986	122/83	5.4
37	Basic	Married/co-habiting	Christian	Trader	2	1000	1 5	Yes	No	No	No	Yes	58.4	162.2	22.1979	Inaccurate (Heavier)	81.95	98.45	0.832402	109/75	5.5
61	Basic	Married/co-habiting	Christian	Trader	2	500	4 5	No	No	No	Yes	Yes	91.7	157.05	37.1786	Inaccurate (Heavier)	108.9	121.45	0.896665	129/90	5
37	Basic	Married/co-habiting	Christian	Trader	2	1800	4 5	No	No	No	Yes	Yes	70.7	155.4	29.2764	Inaccurate (Heavier)	96.5	103.55	0.931917	115/70	7.8
47	Basic	Married/co-habiting	Christian	Trader	3	1500	1 4 5	Yes	No	No	Yes	Yes	80	161	30.863	Inaccurate (Heavier)	99.05	108.2	0.915434	154/77	6.8
62	Basic	Married/co-habiting	Christian	Trader	2	1600	2	No	Yes	No	No	No	61.6	149.6	27.5244	Inaccurate (Heavier)	90.05	99.6	0.904116	106/69	5.9
63	Basic	Married/co-habiting	Christian	Trader	2	600	2 4	No	Yes	No	Yes	No	87.8	163	33.046	Inaccurate (Heavier)	115.65	118.4	0.976774	113/69	19.2
43	Basic	Married/co-habiting	Christian	Trader	3	600	2	No	Yes	No	No	No	78.9	158.95	31.2288	Inaccurate (Heavier)	100.7	106.85	0.942443	109/69	6.2
57	Basic	Married/co-habiting	Christian	Trader	5	600	5	No	No	No	No	Yes	78.9	160.2	30.7434	Inaccurate (Heavier)	100.4	112.2	0.894831	121/84	6
40	Basic	Married/co-habiting	Christian	Trader	4	2000	1 4 5	Yes	No	No	Yes	Yes	70.8	156	29.0927	Inaccurate (Heavier)	97.65	100.55	0.971159	118/55	7
26	Basic	Married/co-habiting	Christian	Other	0	950	2 4 5	No	Yes	No	Yes	Yes	89.3	170.35	30.7728	Inaccurate (Heavier)	89.45	121.4	0.73682	102/73	5.3
50	Basic	Married/co-habiting	Christian	Other	3	500	2 5	No	Yes	No	No	Yes	116.2	163.2	43.6281	Inaccurate (Heavier)	118	142	0.830986	104/66	7.8
34	Basic	Married/co-habiting	Christian	Other	4	800	3 4	No	No	Yes	Yes	No	84.7	169.5	29.4811	Inaccurate (Heavier)	103.45	106	0.975943	120/78	4.8
29	SHS	Married/co-habiting	Christian	Professional/office worker	1	800	1 2	Yes	Yes	No	No	No	60.5	160	23.6328	Accurate	78.45	97.85	0.801737	120/72	7.4
24	SHS	Married/co-habiting	Christian	Professional/office worker	0	1800	1 3 4 5	Yes	No	Yes	Yes	Yes	49.4	156.5	20.1696	Accurate	61.05	89.05	0.68557	103/59	6.9
22	SHS	Married/co-habiting	Christian	Professional/office worker	0	200	1 4 5	Yes	No	No	Yes	Yes	56.6	157.6	22.7879	Accurate	68.3	97.5	0.700513	110/64	17
21	SHS	Married/co-habiting	Muslim	Professional/office worker	0	700	2 4	No	Yes	No	Yes	No	56.2	153.55	23.8362	Accurate	74.5	98.3	0.757884	103/66	4.8
22	SHS	Married/co-habiting	Christian	Professional/office worker	0	500	2 5	No	Yes	No	No	Yes	56.2	155.55	23.2272	Accurate	76.35	100.55	0.759324	107/59	5.3
21	SHS	Married/co-habiting	Christian	Professional/office worker	0	400	1 2 5	Yes	Yes	No	No	Yes	59.05	166.95	21.1859	Accurate	71.75	102.1	0.729958	106/69	7.2
39	SHS	Married/co-habiting	Christian	Professional/office worker	3	500	4 5	No	No	No	Yes	Yes	45.8	149.45	20.5057	Accurate	65.05	83.4	0.779976	157/119	4.4
56	SHS	Married/co-habiting	Christian	Trader	2	2000	1 4	Yes	No	No	Yes	No	80.8	162.15	30.7311	Accurate	98.05	107.2	0.914646	164/80	6.6
42	SHS	Married/co-habiting	Christian	Trader	2	600	2 5	No	Yes	No	No	Yes	57.8	152.45	24.8698	Accurate	83.9	100.45	0.835241	128/93	6.7
23	SHS	Married/co-habiting	Christian	Trader	0	500	1 5	Yes	No	No	No	Yes	49.5	158.55	19.6912	Accurate	70.45	88.55	0.795596	109/63	5.8
46	SHS	Married/co-habiting	Christian	Trader	2	1600	2 4	No	Yes	No	Yes	No	79.5	163.5	29.7394	Accurate	78.75	107.8	0.730519	153/98	4.9
48	SHS	Married/co-habiting	Christian	Trader	2	1000	1 4	Yes	No	No	Yes	No	90.4	153.75	38.2418	Accurate	109.25	121.2	0.901403	118/91	7.1
30	SHS	Married/co-habiting	Christian	Trader	0	1300	1 4 5	Yes	No	No	Yes	Yes	59.55	159.3	23.4666	Accurate	74.05	99.05	0.747602	134/93	6.2
22	SHS	Married/co-habiting	Christian	Trader	0	1500	1 4 5	Yes	No	No	Yes	Yes	59.3	157.5	23.9053	Accurate	74.5	100	0.745	116/78	6.3
23	SHS	Married/co-habiting	Christian	Trader	0	1500	1	Yes	No	No	No	No	60.15	165.65	21.9206	Accurate	77.2	97.95	0.788157	116/68	6.2
56	SHS	Married/co-habiting	Christian	Trader	3	1200	3 4 5	No	No	Yes	Yes	Yes	55.15	151.3	24.0917	Accurate	87.25	99.5	0.876884	100/68	4.2
18	SHS	Married/co-habiting	Christian	Other	0	600	1 3 4 5	Yes	No	Yes	Yes	Yes	52.5	159	20.7666	Accurate	68.65	95.45	0.719225	100/69	4.6
44	SHS	Married/co-habiting	Christian	Professional/office worker	1	1500	2 3	No	Yes	Yes	No	No	112	164.75	41.2636	Inaccurate (Heavier)	120.4	136.45	0.882374	157/109	5.9
35	SHS	Married/co-habiting	Christian	Professional/office worker	3	2500	2	No	Yes	Yes	No	No	93	157.75	37.3718	Inaccurate (Heavier)	105.45	177.45	0.594252	165/114	6.3
30	SHS	Married/co-habiting	Christian	Professional/office worker	2	900	4	No	No	No	Yes	Yes	76.3	158.25	30.4675	Inaccurate (Heavier)	85.85	114.7	0.748474	100/67	5.4
52	SHS	Married/co-habiting	Christian	Professional/office worker	2	1000	2 5	No	Yes	No	No	Yes	58.05	159.05	22.9475	Inaccurate (Heavier)	86.2	96.7	0.891417	124/66	7.1
34	SHS	Married/co-habiting	Christian	Professional/office worker	2	1000	1 4	Yes	No	No	Yes	No	92.2	168.45	32.4929	Inaccurate (Heavier)	95.45	119.95	0.795748	100/72	5.8
40	SHS	Married/co-habiting	Christian	Professional/office worker	3	6000	2 5	No	Yes	No	No	Yes	63.5	151.85	27.5387	Inaccurate (Heavier)	83.1	99.05	0.83897	128/87	5
54	SHS	Married/co-habiting	Christian	Professional/office worker	4	2500	1 4 5	Yes	No	No	Yes	Yes	71.3	151.15	31.2085	Inaccurate (Heavier)	92.5	106.3	0.870179	110/77	8.9
47	SHS	Married/co-habiting	Christian	Professional/office worker	4	2200	1 4 5	Yes	No	No	Yes	Yes	87.65	160.05	34.2169	Inaccurate (Heavier)	101.15	114.4	0.884178	213/110	18.3
30	SHS	Married/co-habiting	Christian	Professional/office worker	1	1000	5	No	No	No	No	Yes	81.05	168.05	28.6996	Inaccurate (Heavier)	90.05	117.75	0.764756	114/78	5.7
36	SHS	Married/co-habiting	Christian	Professional/office worker	0	1800	1 5	Yes	No	No	No	Yes	79.3	160.25	30.88	Inaccurate (Heavier)	91.15	107.05	0.851471	116/84	7.6
27	SHS	Married/co-habiting	Christian	Professional/office worker	0	2000	5	No	No	No	No	Yes	66.85	155.55	27.6288	Inaccurate (Heavier)	80.45	101.55	0.792221	135/111	4.4
22	SHS	Married/co-habiting	Christian	Professional/office worker	1	500	2 4	No	Yes	No	Yes	No	75.1	164.25	27.8374	Inaccurate (Heavier)	92.05	121.3	0.758862	116/68	5.4
58	SHS	Married/co-habiting	Christian	Professional/office worker	2	1700	3 5	No	No	Yes	No	Yes	111.5	165.65	40.6342	Inaccurate (Heavier)	122.35	136.55	0.896009	120/80	5.6
28	SHS	Married/co-habiting	Christian	Professional/office worker	0	2800	3 4 5	No	No	Yes	Yes	Yes	104.7	152.5	45.0202	Inaccurate (Heavier)	108.55	135.65	0.800221	101/71	5.6
21	SHS	Married/co-habiting	Christian	Professional/office worker	0	300	5	No	No	No	No	Yes	52.15	164.45	19.2835	Inaccurate (Heavier)	68.05	91.95	0.740076	100/69	4.9
53	SHS	Married/co-habiting	Christian	Professional/office worker	1	1000	1 3 4 5	Yes	No	Yes	Yes	Yes	54.7	146.55	25.4692	Inaccurate (Heavier)	87	92.85	0.936995	192/118	8.9
23	SHS	Married/co-habiting	Christian	Professional/office worker	0	1500	1 4 5	Yes	No	No	Yes	Yes	60.2	171.3	20.5155	Inaccurate (Lighter)	68.55	96.95	0.707065	118/68	6.1
31	SHS	Married/co-habiting	Christian	Professional/office worker	1	1000	2 5	No	Yes	No	No	Yes	51.3	160.3	19.9641	Inaccurate (Heavier)	73.3	88.65	0.826847	109/66	4.8
18	SHS	Married/co-habiting	Christian	Trader	0	700	1 2	Yes	Yes	No	No	No	81.8	169.95	28.3212	Inaccurate (Heavier)	81.9	110.9	0.738503	108/77	6
36	SHS	Married/co-habiting	Christian	Trader	1	600	3 4	No	No	Yes	Yes	No	44	153.35	18.7105	Inaccurate (Heavier)	66.4	84.05	0.790006	138/89	6.5
35	SHS	Married/co-habiting	Christian	Trader	2	800	1 2	Yes	Yes	No	No	No	77.25	161.05	29.7836	Inaccurate (Heavier)	84.4	117.3	0.719523	125/85	6.7
60	SHS	Married/co-habiting	Christian	Trader	2	3000	1 4 5	Yes	No	No	Yes	Yes	57.7	150	25.6444	Inaccurate (Heavier)	88.3	97.45	0.906106	133/90	8.6
55	SHS	Married/co-habiting	Christian	Trader	2	1100	1 4 5	Yes	No	No	Yes	Yes	65	162.5	24.6154	Inaccurate (Heavier)	87.25	102.65	0.849976	123/78	7.6
63	SHS	Married/co-habiting	Christian	Trader	3	1500	1 4 5	Yes	No	No	Yes	Yes	76.85	162.45	29.1209	Inaccurate (Heavier)	86.75	110.1	0.78792	124/86	4.9
48	SHS	Married/co-habiting	Muslim	Trader	4	1500	1 4 5	Yes	No	No	Yes	Yes	78	168.55	27.456	Inaccurate (Heavier)	95.3	107.6	0.885688	140/81	6.4
53	SHS	Married/co-habiting	Christian	Trader	6	1000	4 5	No	No	No	Yes	Yes	54.3	158.05	21.7376	Inaccurate (Heavier)	83.55	92.55	0.902755	193/123	6.7
34	SHS	Married/co-habiting	Christian	Trader	0	2500	2	No	Yes	No	No	No	75.6	156.8	30.7489	Inaccurate (Heavier)	80.85	117.35	0.688965	108/86	5.4
29	SHS	Married/co-habiting	Muslim	Trader	1	500	1 2	Yes	Yes	No	No	No	65.6	152.2	28.3188	Inaccurate (Heavier)	83.4	101.75	0.819656	103/70	5.4
35	SHS	Married/co-habiting	Christian	Trader	2	600	2 4	No	Yes	No	Yes	No	93.9	165.05	34.4695	Inaccurate (Heavier)	101.4	116.05	0.873761	114/73	6.4
54	SHS	Married/co-habiting	Christian	Trader	3	3000	1 5	Yes	No	No	No	Yes	55	155.6	22.7166	Inaccurate (Heavier)	75.35	95.1	0.792324	136/91	4.1
42	SHS	Married/co-habiting	Muslim	Trader	3	2000	1 4 5	Yes	No	No	Yes	Yes	87.05	151.9	37.7271	Inaccurate (Heavier)	87.05	91.95	0.94671	130/85	8
34	SHS	Married/co-habiting	Christian	Trader	0	1300	1 5	Yes	No	No	No	Yes	69.2	156.9	28.11	Inaccurate (Heavier)	91.2	101.25	0.900741	105/64	6.5
48	SHS	Married/co-habiting	Christian	Trader	0	1000	1 3	Yes	No	Yes	No	No	63.3	156.05	25.9942	Inaccurate (Heavier)	89.05	101.95	0.873467	102/71	6.7
21	SHS	Married/co-habiting	Christian	Trader	0	800	1 2 3 4 5	Yes	Yes	Yes	Yes	Yes	73.1	175.15	23.8285	Inaccurate (Lighter)	73	115	0.634783	105/68	4.2
23	SHS	Married/co-habiting	Christian	Trader	0	500	1 4	Yes	No	No	Yes	No	49.7	158.85	19.6962	Inaccurate (Heavier)	66.35	87.05	0.762206	110/77	6.8
32	SHS	Married/co-habiting	Christian	Trader	1	2000	1 3 4 5	Yes	No	Yes	Yes	Yes	79	158.7	31.367	Inaccurate (Heavier)	88.85	117.8	0.754244	133/85	8.8
39	SHS	Married/co-habiting	Christian	Trader	1	1800	1 4 5	Yes	No	No	Yes	Yes	67.9	158.6	26.9938	Inaccurate (Heavier)	79.95	108.05	0.739935	123/85	6
29	SHS	Married/co-habiting	Christian	Trader	1	1500	1 3 4 5	Yes	No	Yes	Yes	Yes	86	169.5	29.9336	Inaccurate (Heavier)	88.55	110.55	0.800995	109/74	8.7
50	SHS	Married/co-habiting	Christian	Trader	3	2000	1 4 5	Yes	No	No	Yes	Yes	69.8	161.55	26.7449	Inaccurate (Heavier)	94.7	102	0.928431	140/90	5.1
57	SHS	Married/co-habiting	Christian	Trader	3	2400	1 2 3 4 5	Yes	Yes	Yes	Yes	Yes	85.2	156.25	34.8979	Inaccurate (Heavier)	105.75	114.45	0.923984	115/75	8.3
47	SHS	Married/co-habiting	Christian	Trader	3	1400	1 3 4 5	Yes	No	Yes	Yes	Yes	71.3	164.75	26.2687	Inaccurate (Heavier)	83.8	111.85	0.749218	138/39	7.3
48	SHS	Married/co-habiting	Christian	Trader	3	1800	1 4 5	Yes	No	No	Yes	Yes	87.4	158.3	34.8778	Inaccurate (Heavier)	106.1	117	0.906838	119/79	6.1
57	SHS	Married/co-habiting	Christian	Trader	1	3100	4	No	No	No	Yes	No	51.5	160.15	20.0795	Inaccurate (Heavier)	71.15	89.05	0.798989	106/69	7.1
27	SHS	Married/co-habiting	Christian	Trader	1	500	1 4	Yes	No	No	Yes	No	85.9	165.1	31.5137	Inaccurate (Heavier)	85.45	119.05	0.717766	107/78	5.8
45	SHS	Married/co-habiting	Christian	Trader	2	1800	1 2 3 4 5	Yes	Yes	Yes	Yes	Yes	75.7	156.2	31.0266	Inaccurate (Heavier)	100.35	109.85	0.913518	110/73	4.7
61	SHS	Married/co-habiting	Christian	Trader	3	5000	2 5	No	Yes	No	No	Yes	73.4	161.7	28.0722	Inaccurate (Heavier)	92.35	103.85	0.889263	133/78	9.4
59	SHS	Married/co-habiting	Christian	Trader	4	500	3 4	No	No	Yes	Yes	No	91.5	165.5	33.406	Inaccurate (Heavier)	109.9	113.95	0.964458	143/88	6
43	SHS	Married/co-habiting	Christian	Trader	4	1700	2 3 4	No	Yes	Yes	Yes	No	81.4	156.4	33.2775	Inaccurate (Heavier)	81.4	126.25	0.644752	163/94	6.4
39	SHS	Married/co-habiting	Christian	Trader	0	1500	3 4 5	No	No	Yes	Yes	Yes	71.5	166.05	25.9315	Inaccurate (Heavier)	91.55	105.15	0.870661	112/64	7.1
18	SHS	Married/co-habiting	Christian	Trader	0	500	1 3 4 5	Yes	No	Yes	Yes	Yes	119.6	161	46.1402	Inaccurate (Heavier)	127.25	140.1	0.90828	101/73	2.9
58	SHS	Married/co-habiting	Christian	Trader	2	600	4	No	No	No	Yes	No	62.1	150.05	27.5816	Inaccurate (Heavier)	88.3	107.5	0.821395	110/63	20.8
57	SHS	Married/co-habiting	Christian	Trader	3	2400	1 2 3 4 5	Yes	Yes	Yes	Yes	Yes	85.2	156.25	34.8979	Inaccurate (Heavier)	105.75	114.45	0.923984	115/75	8.3
52	SHS	Married/co-habiting	Christian	Trader	4	2000	4	No	No	No	Yes	No	69.65	160.7	26.9705	Inaccurate (Heavier)	71.15	89.05	0.798989	140/81	10.6
56	SHS	Married/co-habiting	Christian	Trader	4	900	1 4 5	Yes	No	No	Yes	Yes	95.15	161.2	36.6167	Inaccurate (Heavier)	99.1	109.55	0.90461	120/127	6.6
40	SHS	Married/co-habiting	Christian	Trader	3	1300	3 4 5	No	No	Yes	Yes	Yes	91.95	158.05	36.8097	Inaccurate (Heavier)	99.8	120.35	0.829248	111/69	4.3
56	SHS	Married/co-habiting	Christian	Other	5	950	3 4 5	No	No	Yes	Yes	Yes	68.55	151	30.0645	Inaccurate (Heavier)	93.45	104.5	0.894258	106/75	6
18	SHS	Married/co-habiting	Christian	Unemployed	0	300	1 3 4	Yes	No	Yes	Yes	No	60	154.55	45.7258	Inaccurate (Heavier)	77.85	97.25	0.800514	108/59	4.6
28	Above	Married/co-habiting	Christian	Professional/office worker	0	3000	1 4 5	Yes	No	No	Yes	Yes	58.4	164.8	21.503	Accurate	68.75	95.65	0.718766	106/74	17.6
25	Above	Married/co-habiting	Christian	Professional/office worker	0	1200	2 5	No	Yes	No	No	Yes	78.8	167.55	28.0697	Inaccurate (Heavier)	82.75	115.05	0.719252	103/66	6.9
32	Above	Married/co-habiting	Christian	Professional/office worker	0	2500	1 2 4	Yes	Yes	No	Yes	No	72.7	165.55	26.5263	Inaccurate (Heavier)	81.3	104.65	0.776875	118/90	5.5
45	Above	Married/co-habiting	Christian	Professional/office worker	2	2000	1 3 4 5	Yes	No	Yes	Yes	Yes	100.2	159.75	39.2632	Inaccurate (Heavier)	107.85	122	0.884016	113/82	5.8
28	Above	Married/co-habiting	Christian	Professional/office worker	0	600	2 5	No	Yes	No	No	Yes	51.8	154.75	21.6306	Inaccurate (Heavier)	172.7	86.6	1.99423	103/66	6.9
26	Above	Married/co-habiting	Christian	Professional/office worker	0	1000	2	No	Yes	No	No	No	57.75	165.8	21.0079	Inaccurate (Heavier)	102.85	70.9	1.45063	114/75	4.5
30	Above	Married/co-habiting	Christian	Professional/office worker	0	2000	2 3 4 5	No	Yes	Yes	Yes	Yes	75.4	160	29.4531	Inaccurate (Heavier)	88.8	111.85	0.79392	125/73	7
27	Above	Married/co-habiting	Christian	Professional/office worker	0	1000	5	No	No	No	No	Yes	50.1	161.8	19.1373	Inaccurate (Heavier)	65.8	91.6	0.718341	109/71	5.2
61	Above	Married/co-habiting	Christian	Trader	2	500	3 4	No	No	Yes	Yes	No	100	157.15	40.4922	Inaccurate (Heavier)	111.45	124.75	0.893387	135/91	5
21	Above	Married/co-habiting	Christian	Trader	0	400	1 4	Yes	No	No	Yes	No	56.2	165.25	20.5804	Inaccurate (Heavier)	66.75	95.75	0.697128	109/78	6.8
65	Above	Married/co-habiting	Christian	Trader	5	4000	5	No	No	No	No	Yes	104.1	162.2	39.5684	Inaccurate (Heavier)	125.9	140.5	0.896085	132/74	13.3
25	Above	Married/co-habiting	Christian	Trader	0	1500	1 2 3 4 5	Yes	Yes	Yes	Yes	Yes	70.4	164	26.1749	Inaccurate (Heavier)	78.55	106	0.741038	120/60	5.4
63	Above	Married/co-habiting	Christian	Trader	2	3000	2 4	No	Yes	No	Yes	No	67.9	147.9	31.0408	Inaccurate (Heavier)	102.6	104.8	0.979008	137/69	19.5
48	Above	Married/co-habiting	Christian	Trader	3	3000	1 5	Yes	No	No	No	Yes	82.7	162.85	31.1839	Inaccurate (Heavier)	96.15	112.45	0.855047	116/71	7.7
37	Above	Married/co-habiting	Christian	Trader	3	2000	1 4 5	Yes	No	No	Yes	Yes	91	172	30.7599	Inaccurate (Heavier)	97	122.5	0.791837	102/71	6
48	None	Married/co-habiting	Christian	Professional/office worker	0	600	2 5	No	Yes	No	No	Yes	60.2	156.65	24.5322	Accurate	84.05	97.85	0.858968	117/77	18.1
34	None	Married/co-habiting	Christian	Professional/office worker	1	1000	5	No	No	No	No	Yes	61.2	159.7	23.9962	Accurate	83.85	93.55	0.896312	160/118	5.1
53	None	Married/co-habiting	Christian	Trader	5	500	5	No	No	No	No	Yes	112.8	160.7	43.6795	Accurate	122.95	139	0.884532	166/88	6.1
61	None	Married/co-habiting	Muslim	Trader	5	400	2	No	Yes	No	No	No	72.8	149.5	32.5723	Accurate	105.05	118.05	0.889877	117/73	5.5
42	None	Married/co-habiting	Christian	Trader	2	2000	1 2	Yes	Yes	No	No	No	62.4	142.6	30.6864	Accurate	87	106.05	0.820368	179/95	5.1
64	None	Married/co-habiting	Christian	Trader	5	600	1 2	Yes	Yes	No	No	No	75.3	158.95	29.804	Accurate	81.95	108.2	0.757394	122/73	7.1
33	None	Married/co-habiting	Christian	Trader	4	300	2	No	Yes	No	No	No	58.1	154.6	24.3084	Accurate	76.9	95.55	0.804814	115/67	6.6
30	None	Married/co-habiting	Christian	Trader	0	700	3 4	No	No	Yes	Yes	No	62.65	160.65	24.275	Accurate	100.3	82.55	1.21502	134/78	5.1
56	None	Married/co-habiting	Christian	Trader	8	200	2	No	Yes	No	No	No	76.45	161.7	29.2387	Accurate	109.5	110.55	0.990502	128/88	6.4
64	None	Married/co-habiting	Christian	Trader	4	500	4	No	No	No	Yes	No	58.5	154.6	24.4758	Accurate	86.7	99.9	0.867868	125/76	5.2
45	None	Married/co-habiting	Muslim	Other	3	600	1 5	Yes	No	No	No	Yes	69.8	157.05	28.2996	Accurate	91.7	101.05	0.907472	134/88	5.2
33	None	Married/co-habiting	Christian	Professional/office worker	2	2000	2 4	No	Yes	No	Yes	No	74.6	158.55	29.6761	Inaccurate (Heavier)	86.8	107.45	0.807818	111/77	5.7
49	None	Married/co-habiting	Muslim	Trader	0	1200	5	No	No	No	No	Yes	82.8	164.1	30.7477	Inaccurate (Heavier)	115.2	108.55	1.06126	121/83	5.3
35	None	Married/co-habiting	Christian	Trader	1	600	2	No	Yes	No	No	No	91.8	167.25	32.8179	Inaccurate (Heavier)	101.9	120.55	0.845292	122/86	6.5
56	None	Married/co-habiting	Christian	Trader	1	800	2 4	No	Yes	No	Yes	No	65.7	152.35	28.3061	Inaccurate (Heavier)	83.65	100.05	0.836082	150/107	5.3
55	None	Married/co-habiting	Christian	Trader	2	1700	4 5	No	No	No	Yes	Yes	86.55	161.55	33.1629	Inaccurate (Heavier)	91	116.45	0.781451	114/72	5.1
47	None	Married/co-habiting	Christian	Trader	2	2500	1	Yes	No	No	No	No	66.4	155.5	27.4604	Inaccurate (Heavier)	85.2	100	0.852	149/86	7.7
42	None	Married/co-habiting	Christian	Trader	2	800	2 5	No	Yes	No	No	Yes	82.3	155.35	34.1018	Inaccurate (Heavier)	93.5	120.8	0.774007	130/77	5.1
42	None	Married/co-habiting	Christian	Trader	4	500	1 5	Yes	No	No	No	Yes	88.95	163.6	33.2338	Inaccurate (Heavier)	101.6	119.5	0.850209	102/54	8
42	None	Married/co-habiting	Christian	Trader	4	1500	1 5	Yes	No	No	No	Yes	88.95	163.6	33.2338	Inaccurate (Heavier)	101.6	119.5	0.850209	102/54	8
54	None	Married/co-habiting	Christian	Trader	2	800	1 2	Yes	Yes	No	No	No	70.4	148.2	32.0536	Inaccurate (Heavier)	90.45	104.4	0.866379	125/87	7.4
62	None	Married/co-habiting	Christian	Trader	1	300	1 2	Yes	Yes	No	No	No	79.75	153.2	33.9792	Inaccurate (Heavier)	110.7	120.05	0.922116	147/94	9.9
51	None	Married/co-habiting	Christian	Trader	2	3000	4 5	No	No	No	Yes	Yes	72.25	160.15	28.1698	Inaccurate (Heavier)	91.35	109.3	0.835773	135/92	4.7
51	None	Married/co-habiting	Christian	Trader	1	2000	3 4 5	No	No	Yes	Yes	Yes	65.9	168.5	23.2106	Inaccurate (Heavier)	81.4	107.5	0.757209	137/88	4.4
48	None	Married/co-habiting	Christian	Trader	2	1200	5	No	No	No	No	Yes	79.7	159.05	31.5058	Inaccurate (Heavier)	94.35	111.75	0.844295	109/65	7
42	None	Married/co-habiting	Muslim	Trader	5	800	2 3	No	Yes	Yes	No	No	63.3	156.75	25.7625	Inaccurate (Heavier)	86.75	102.4	0.847168	106/66	8.2
63	None	Married/co-habiting	Christian	Trader	6	1000	4 5	No	No	No	Yes	Yes	95	178.05	29.9668	Inaccurate (Heavier)	119.05	125.35	0.949741	137/86	5.5
55	None	Married/co-habiting	Christian	Trader	8	900	2 5	No	Yes	No	No	Yes	50.1	153.35	21.3044	Inaccurate (Heavier)	87.6	95.55	0.916797	104/72	14.8
47	None	Married/co-habiting	Christian	Trader	2	800	4	No	No	No	Yes	No	81.9	155.85	33.7187	Inaccurate (Heavier)	104.1	107.3	0.970177	151/86	8.3
44	None	Married/co-habiting	Christian	Trader	3	2000	2	No	Yes	No	No	No	86.8	161.05	33.4656	Inaccurate (Heavier)	96.85	112.5	0.860889	137/93	9.8
51	None	Married/co-habiting	Christian	Trader	4	600	1 3 4 5	Yes	No	Yes	Yes	Yes	110.1	164.15	40.8607	Inaccurate (Heavier)	118.6	130.2	0.910906	107/58	8.3
65	None	Married/co-habiting	Christian	Other	5	1500	1 2 4 5	Yes	Yes	No	Yes	Yes	71.05	150.5	31.3683	Inaccurate (Heavier)	104.4	105.15	0.992867	125/77	5.9
54	None	Married/co-habiting	Christian	Other	3	5000	2	No	Yes	No	No	No	83.9	207.25	19.5332	Inaccurate (Lighter)	119.4	110.85	1.07713	189/105	5.1
59	None	Married/co-habiting	Christian	Other	9	900	2	No	Yes	No	No	No	72.65	164.45	26.8638	Inaccurate (Lighter)	97.1	99.6	0.9749	133/93	6.2
38	Basic	Previously married	Christian	Trader	2	2000	3 4 5	No	No	Yes	Yes	Yes	56.5	158.15	22.5897	Accurate	82.85	96.4	0.85944	120/78	4.9
56	Basic	Previously married	Christian	Trader	4	700	2 4	No	Yes	No	Yes	No	79.1	158.35	31.5457	Inaccurate (Heavier)	114.55	106.35	1.0771	150/105	6.9
56	Basic	Previously married	Christian	Trader	6	2100	4 5	No	No	No	Yes	Yes	69.55	157.45	28.0551	Inaccurate (Heavier)	83.7	100.5	0.832836	144/102	13.2
55	Basic	Previously married	Christian	Trader	8	800	4	No	No	No	Yes	No	104.6	163.7	39.0332	Inaccurate (Heavier)	118.15	126.9	0.931048	128/88	6.5
48	Basic	Previously married	Christian	Trader	5	1200	4	No	No	No	Yes	No	73.8	166.75	26.5415	Inaccurate (Heavier)	102.5	83.2	1.23197	154/108	6.2
38	Basic	Previously married	Christian	Other	3	500	2 3	No	Yes	Yes	No	No	57.7	162.55	21.8374	Inaccurate (Heavier)	73.7	92.9	0.793326	109/54	6
25	Basic	Previously married	Christian	Trader	2	500	1 4 5	Yes	No	No	Yes	Yes	59	158.05	23.6191	Accurate	82.35	101.95	0.807749	168/88	4.1
45	Basic	Previously married	Christian	Trader	3	1000	2 5	No	Yes	No	No	Yes	76.6	168.2	27.0755	Accurate	97.8	114.95	0.850805	113/81	4.6
43	Basic	Previously married	Christian	Professional/office worker	2	600	1 2	Yes	Yes	No	No	No	74.1	154.05	31.2245	Inaccurate (Heavier)	98.35	111.1	0.885239	140/88	4.7
53	Basic	Previously married	Christian	Professional/office worker	3	1000	2 3	No	Yes	Yes	No	No	70.2	156.25	28.7539	Inaccurate (Heavier)	96.45	112.4	0.858096	121/67	7.3
58	Basic	Previously married	Christian	Trader	4	1300	4 5	No	No	No	Yes	Yes	103.2	171.25	35.1899	Inaccurate (Heavier)	122.35	124.4	0.983521	166/95	8.5
38	Basic	Previously married	Christian	Trader	3	1000	2	No	Yes	No	No	No	93.85	169.05	32.8401	Inaccurate (Heavier)	112.5	116.65	0.964423	127/80	8.2
60	Basic	Previously married	Christian	Trader	4	600	5	No	No	No	No	Yes	84.6	184.6	34.6	Inaccurate (Heavier)	99.85	125.05	0.798481	110/80	4.8
61	Basic	Previously married	Christian	Trader	3	400	1 2	Yes	Yes	No	No	No	102.05	169.5	35.5201	Inaccurate (Heavier)	117.15	115.7	1.01253	138/81	6.8
50	Basic	Previously married	Christian	Trader	2	3000	5	No	No	No	No	Yes	95.3	162.75	35.9792	Inaccurate (Heavier)	97.85	121.65	0.804357	102/71	5.1
38	Basic	Previously married	Christian	Trader	4	900	1 5	Yes	No	No	No	Yes	78.55	156	32.2773	Inaccurate (Heavier)	98.75	108.8	0.907629	119/81	8.3
54	Basic	Previously married	Christian	Trader	5	2000	1 4	Yes	No	No	Yes	No	82.5	168.2	29.161	Inaccurate (Heavier)	87.15	104.3	0.83557	106/70	4.8
37	Basic	Previously married	Christian	Other	1	400	2 5	No	Yes	No	No	Yes	65.5	158.9	25.9414	Inaccurate (Heavier)	85.8	101.25	0.847407	102/65	6.2
56	SHS	Previously married	Christian	Professional/office worker	5	2000	1 4 5	Yes	No	No	Yes	Yes	103.75	152.45	44.6409	Accurate	130.7	131	0.99771	130/96	8.4
19	SHS	Previously married	Christian	Unemployed	0	200	1 4	Yes	No	No	Yes	No	54.4	156	22.3537	Accurate	72.1	98.6	0.731237	107/58	7.9
54	SHS	Previously married	Christian	Trader	1	900	1 4 5	Yes	No	No	Yes	Yes	99.45	173	33.2286	Inaccurate (Heavier)	110.6	122.9	0.899919	136/100	5.4
23	SHS	Previously married	Christian	Trader	0	1500	1 4 5	Yes	No	No	Yes	Yes	67.1	161.3	25.7901	Inaccurate (Heavier)	71	101.5	0.699507	101/50	6.2
62	SHS	Previously married	Christian	Trader	4	700	5	No	No	No	No	Yes	49.3	150.75	21.6936	Inaccurate (Heavier)	76.25	90	0.847222	127/77	16.8
21	Above	Previously married	Christian	Trader	0	500	4	No	No	No	Yes	No	49.5	156	20.3402	Accurate	67.65	88	0.76875	106/70	6.7
20	Above	Previously married	Christian	Unemployed	0	300	3 4	No	No	Yes	Yes	No	61	159.15	24.0833	Accurate	80.5	104.05	0.773667	100/58	6.2
29	Above	Previously married	Christian	Unemployed	0	300	1 5	Yes	No	No	No	Yes	50.1	161.8	19.1373	Accurate	69.05	90.95	0.759208	107/63	4
41	Above	Previously married	Christian	Trader	2	500	3 4 5	No	No	Yes	Yes	Yes	80.25	152.4	34.5522	Inaccurate (Heavier)	97.95	107.55	0.910739	113/75	17.1
54	Above	Previously married	Christian	Trader	1	500	2 5	No	Yes	No	No	Yes	71	160.3	27.6307	Inaccurate (Heavier)	88.15	110.55	0.797377	133/96	5.7
47	None	Previously married	Christian	Professional/office worker	2	1200	2 4	No	Yes	No	Yes	No	63.3	153.1	27.0056	Accurate	89.05	105.75	0.84208	104/79	5.9
47	None	Previously married	Christian	Professional/office worker	4	500	5	No	No	No	No	Yes	46.65	152.6	20.0328	Accurate	71.6	92.95	0.770307	123/85	5
65	None	Previously married	Christian	Trader	2	1700	3 4 5	No	No	Yes	Yes	Yes	69.75	160.7	27.0092	Accurate	93.1	106.2	0.876648	149/90	7
55	None	Previously married	Christian	Trader	3	2000	1 4 5	Yes	No	No	Yes	Yes	51.4	150.5	22.6929	Accurate	79.8	92.45	0.863169	117/83	4.6
23	None	Previously married	Muslim	Other	0	500	1 5	Yes	No	No	No	Yes	56.9	161.4	21.8426	Accurate	73.75	95.55	0.771847	100/60	5.8
40	None	Previously married	Christian	Professional/office worker	4	1000	4 5	No	No	No	Yes	Yes	75.1	160.1	29.2993	Inaccurate (Heavier)	101.05	108.05	0.935215	145/95	5.8
47	None	Previously married	Christian	Professional/office worker	6	1000	2 4	No	Yes	No	Yes	No	66.9	161.35	25.6973	Inaccurate (Heavier)	100.4	105.55	0.951208	122/76	8.3
41	None	Previously married	Christian	Trader	2	1000	2	No	Yes	No	No	No	99.3	163.75	37.0328	Inaccurate (Heavier)	112.95	131.4	0.859589	129/98	5.4
48	None	Previously married	Christian	Trader	3	900	1 2	Yes	Yes	No	No	No	81.8	163.05	30.7689	Inaccurate (Heavier)	99.15	120.75	0.821118	109/64	7
64	None	Previously married	Muslim	Trader	3	600	5	No	No	No	No	Yes	71.8	159.15	28.3473	Inaccurate (Heavier)	106.85	114.05	0.93687	119/83	5.1
35	None	Previously married	Muslim	Trader	3	600	2 5	No	Yes	No	No	Yes	57.75	156.95	23.4439	Inaccurate (Lighter)	75.5	101.6	0.74311	108/65	5.6
55	None	Previously married	Christian	Trader	3	600	1 5	Yes	No	No	No	Yes	89.75	156.1	36.8323	Inaccurate (Heavier)	120.05	120.7	0.994615	130/79	7.6
55	None	Previously married	Christian	Trader	4	900	2	No	Yes	No	No	No	72.9	157.65	29.3319	Inaccurate (Lighter)	103.25	103.45	0.998067	112/62	6.7
39	None	Previously married	Christian	Trader	2	1200	1 3 4	Yes	No	Yes	Yes	No	77.8	158.25	31.0665	Inaccurate (Heavier)	101.6	109.95	0.924056	119/85	5.8
